# Supplementary material for: Impact of Therapeutic Alcohol Administration on Perioperative Quality of Life (QoL) and Fracture Healing in Patients with Alcohol Use Disorder Undergoing Surgery for Maxillofacial Trauma—A Randomized Pilot Trial
Source: Craniomaxillofac Trauma Reconstr. 2025 Aug 30;18(3):37. doi: 10.3390/cmtr18030037 (PMC12452396; doi:10.3390/cmtr18030037)
Supplement: Supplementary file 1 [file cmtr-18-00037-s001.zip › 1. Pilot data master copy.xlsx]

## Sheet: biochemical
					Control pre	Control post	Study pre	Study post
					21.96	39.27	4.61	7.8
					14.27	51.86	17.23	24.53
					8.9	13.9	42.62	76.21
					25.19	33.79	3.8	28.1
					11.97	15.76	4.73	17.58
					9.34	10.64	30.03	51.89
					24.51	32.32	7.65	11.31
					7.15	13.96	22.83	29.95
					38.72	52.71	13.17	25.07
					28.2	36.32	8.54	12.47
					36.96	48.67	10.06	19.14
					6.58	19.02	21.45	20.67
					19.4792	30.685	15.56	27.06

## Sheet: Age
Study	Control
40	22		22
37	45		25
45	38		26
38	30		27
30	43		30
32	35		30
39	26		30
36	31		31
42	41		32
27	37		35
41	30		36
25	40		37
36	34.8333		37
6.22312	7.0946		38
			38
			39
			40
			41
			41
			42
			43
			45
			45
			35.2174
			6.6261

## Sheet: OPG
Study			Control
Pre	POW4	POW8	Pre	POW4	POW8
1	3	4	1	3	4
1	3	4	1	3	4
1	3	4	1	3	4
1	3	3	1	3	4
1	2	4	1	3	4
1	3	4	1	3	4
1	3	4	1	3	3
1	3	4	1	3	4
1	2	4	1	3	4
1	3	4	1	3	4
1	3	3	1	3	4
1	3	4	1	3	4

## Sheet: Soft tissue healing
Study				Control
Post op day 5	Post op day 9	Post op day 15	Post op day 21	Post op day 5	Post op day 9	Post op day 15	Post op day 21
4	4	5	5	5	5	5	5
5	5	5	5	3	4	4	5
4	5	5	5	4	4	5	5
3	4	5	5	5	5	5	5
4	5	5	5	4	4	4	5
5	5	5	5	4	5	5	5
4	4	5	5	3	3	4	5
3	4	4	4	3	4	4	4
4	4	5	5	4	4	5	5
5	5	5	5	5	5	5	5
4	4	5	5	5	5	5	5
4	4	4	5	5	5	5	5

## Sheet: Zung score
Study						Control
Post trauma	Post op day 2	Post op week 1	Post op week 2	Post op week 4	Post op week 6	Post trauma	Post op day 2	Post op week 1	Post op week 2	Post op week 4	Post op week 6
63	53	47	28	28	28	62	62	62	54	54	48
67	56	34	29	29	29	68	68	68	70	70	55
64	52	50	43	43	30	65	65	75	75	73	57
65	60	46	32	32	32	67	67	67	64	64	58
57	43	30	28	28	28	58	58	58	66	66	55
66	57	40	35	33	33	66	66	74	74	68	54
70	61	53	42	38	38	69	68	69	69	63	59
68	66	33	29	26	26	72	70	71	71	71	61
62	55	37	31	29	29	65	65	67	69	69	62
59	51	32	27	27	27	67	66	66	73	71	53
63	46	41	28	28	26	59	59	58	58	56	50
69	53	38	26	26	26	66	68	69	72	71	49

## Sheet: QoL
Patient	Study						Control
	Post trauma	Post op day 2	Post op week 1	Post op week 2	Post op week 4	Post op week 6	Post trauma	Post op day 2	Post op week 1	Post op week 2	Post op week 4	Post op week 6
1	52	50	32	26	15	15	48	49	48	42	38	36
2	52	50	31	25	16	16	48	54	46	41	37	36
3	52	46	26	20	15	15	50	50	42	38	34	33
4	50	44	14	18	14	16	52	48	41	36	32	32
5	51	43	23	17	17	16	52	47	43	35	32	31
6	48	41	21	16	16	16	52	53	45	39	35	33
7	48	40	20	17	17	15	51	51	43	38	34	32
8	50	44	23	17	16	16	47	50	42	37	33	33
9	51	47	18	22	16	16	50	50	43	39	34	32
10	46	38	19	15	15	16	51	49	41	38	32	32
11	47	41	21	17	16	15	50	49	41	34	31	30
12	48	39	18	18	16	15	47	52	44	37	33	32
